# Supplementary material for: Artificial night light alters nocturnal prey interception outcomes for morphologically variable spiders
Source: PeerJ. 2017 Dec 12;5:e4070. doi: 10.7717/peerj.4070 (PMC5731334; doi:10.7717/peerj.4070)
Supplement: Data S1 [file peerj-05-4070-s001.xlsx]

## Sheet: NephilaDataset2017
Setup ID	Site	Date	Interception	Spider Size	Web size	Light (Lux)	Lit	Painted	Hours	Attracted	Interception rate	Attraction rate	Capture efficiency	Number of predation events
1	Lamma Island	2015-10-28	7	5.5	26.125	0.02	N	Y	3	78	2.33333	26	0.0897436	0
2	Lamma Island	2015-10-28	18	3	19	2.7	Y	N	9.5	947	1.89474	54.4211	0.0348162	1
3	Lamma Island	2015-10-28	2	4.5	34.625	1.2	N	N	4.5	79	0.444444	4	0.111111	0
4	Tai Tam Country Park	2015-11-02	18	5	24.5	0.1	N	Y	12	448	1.5	17.6667	0.0849057	0
5	Tai Tam Country Park	2015-11-02	33	5	23.75	4.7	Y	N	9	661	3.66667	46.3333	0.0791367	0
6	Tai Tam Country Park	2015-11-02	6	4	24.5	4.5	Y	Y	9	65	0.666667	2.11111	0.315789	0
7	Tai Tam Country Park	2015-11-02	13	4	19.375	0.1	N	N	6	205	2.16667	10.5	0.206349	0
8	Parker Hill	2015-11-22	38	4	22.5	1.3	N	Y	9	384	4.22222	15.8889	0.265734	1
9	Parker Hill	2015-11-22	9	3	19.875	3.6	Y	N	8.5	207	1.05882	4	0.264706	0
10	Parker Hill	2015-11-22	3	4	17.5	3	Y	Y	9	32	0.333333	1.88889	0.176471	0
11	Parker Hill	2015-11-22	5	4	26.5	3	N	N	10.5	225	0.47619	5.42857	0.0877193	2
12	Nim Shue Wan, Lantau Island	2016-08-06	10	4	22.375	0	N	Y	6	61	1.66667	10.1667	0.163934	0
13	Nim Shue Wan, Lantau Island	2016-08-06	12	4.5	33.375	3	Y	Y	9	173	1.33333	19.2222	0.0693642	0
14	Nim Shue Wan, Lantau Island	2016-08-06	20	4	22.375	0	N	N	4	112	5	28	0.178571	0
15	Sok Kwun Wat	2016-09-26	15	5	23.125	3.4	Y	N	9.5	416	1.57895	43.7895	0.0360577	3
16	Sok Kwun Wat	2016-09-26	9	6	18.875	2.9	Y	Y	5.5	388	1.63636	70.5455	0.0231959	0
17	Sok Kwun Wat	2016-09-26	24	5.5	22.875	0	N	N	5.5	220	4.36364	40	0.109091	2
18	Pak Tam Chung	2016-10-13	22	5	33.75	0.07	N	Y	9.5	331	2.31579	34.8421	0.0664653	0
19	Pak Tam Chung	2016-10-13	2	5	36.25	5	Y	N	6	29	0.333333	4.83333	0.0689655	0
20	Pak Tam Chung	2016-10-13	9	5	18.75	6.9	Y	Y	9.5	138	0.947368	14.5263	0.0652174	0
21	Pak Tam Chung	2016-10-13	25	6	25.375	0.1	N	N	8.5	176	2.94118	20.7059	0.142045	1
